# Supplementary material for: PhenoScanner: a database of human genotype–phenotype associations
Source: Bioinformatics. 2016 Jun 17;32(20):3207–9. doi: 10.1093/bioinformatics/btw373 (PMC5048068; doi:10.1093/bioinformatics/btw373)
Supplement: Supplementary Data [file btw373_supplementary_data.zip]

Archive with 1 entries (1 files):
- suppl_data.zip
